# Supplementary material for: Quercetin’s Dual Mode of Action to Counteract the Sp1-miR-27a Axis in Colorectal Cancer Cells
Source: Antioxidants (Basel). 2023 Aug 2;12(8):1547. doi: 10.3390/antiox12081547 (PMC10451631; doi:10.3390/antiox12081547)
Supplement: Supplementary file 1 [file antioxidants-12-01547-s001.zip]

Archive with 1 entries (1 files):
- antioxidants-2483040-supplementary.pdf
